# Supplementary material for: Young children can use their subjective straight-ahead to remap visuo-motor alterations
Source: Sci Rep. 2023 Apr 20;13:6427. doi: 10.1038/s41598-023-33127-w (PMC10119127; doi:10.1038/s41598-023-33127-w)
Supplement: Supplementary file 2 — Supplementary Information 1. [file 41598_2023_33127_MOESM2_ESM.txt]

Virtual reality archiery_exampletrials

The video shows the task used to conduct the experiment by means of some demo trials highlighting how the induced visuo-motor alteration affects the participants' behavior. The task used in the present study is an alignment task in the form of a virtual reality-based archery game in first person-perspective. The participants shall drive the arrow towards the target using their head and/or trunk yaw rotations, depending on the experimental condition. The main, full-screen frame shows the player view; the small frame at the bottom left of the screen shows the participant's movements.
The trial starts as the experimental condition is selected, then the black tower appears, indicating the trigger point for the arrow shooting. Some moments after the participant turns the arrow toward the black tower, the arrow starts moving at a fixed speed. For the sake of clarity, the arrow speed in the video was set to 6 m/s. The video contains also an intermittent pink noise. That is the 3D sound the target emits: in the present study no sounds have been used, and the task was purely visual.
The first 20s show trials conducted in the baseline, "preserved frame" condition. In that condition, the arrow direction and the field of view orientation depend both on the head movements, the trunk does not have direct effect on the game and the particpant is free to move the trunk at their will.
The last 17s show trials conducted in the test, "altered frame" condition. In that condition, the arrow direction depends on the trunk yaw rotation and the field of view orientation depends on the sum of head and trunk movements, altering thus the head-related visuo-motor association.
